# Supplementary material for: Targeted Delivery of STING Agonist via Albumin Nanoreactor Boosts Immunotherapeutic Efficacy against Aggressive Cancers
Source: Pharmaceutics. 2024 Sep 17;16(9):1216. doi: 10.3390/pharmaceutics16091216 (PMC11434985; doi:10.3390/pharmaceutics16091216)
Supplement: Supplementary file 1 [file pharmaceutics-16-01216-s001.zip]

Archive with 1 entries (1 files):
- pharmaceutics-3120722-supplementary.pdf
